# Supplementary material for: Slow Adaptive Response of Budding Yeast Cells to Stable Conditions of Continuous Culture Can Occur without Genome Modifications
Source: Genes (Basel). 2020 Nov 27;11(12):1419. doi: 10.3390/genes11121419 (PMC7759791; doi:10.3390/genes11121419)
Supplement: Supplementary file 1 [file genes-11-01419-s001.zip]

Archive with 2 entries (2 files):
- Supplementary data revised.pdf
- Table S3_revised.xlsx
